# Supplementary material for: High-Performance Layered CaV4O9-MXene Composite Cathodes for Aqueous Zinc Ion Batteries
Source: Nanomaterials (Basel). 2023 May 3;13(9):1536. doi: 10.3390/nano13091536 (PMC10180448; doi:10.3390/nano13091536)
Supplement: Supplementary file 1 [file nanomaterials-13-01536-s001.zip]

Archive with 1 entries (1 files):
- nanomaterials-2331505-supplementary.pdf
